# Supplementary material for: Thermal Rearrangement of 5-(2-Hydroxy-6-oxocyclohexyl)-5H-chromeno[2,3-b]pyridines
Source: Molecules. 2023 Mar 31;28(7):3139. doi: 10.3390/molecules28073139 (PMC10095857; doi:10.3390/molecules28073139)
Supplement: Supplementary file 1 [file molecules-28-03139-s001.zip]

Archive with 1 entries (1 files):
- molecules-2310609-supplementary.pdf
